# Supplementary material for: Subunits Med12 and Med13 of Mediator Cooperate with Subunits SAYP and Bap170 of SWI/SNF in Active Transcription in Drosophila
Source: Int J Mol Sci. 2024 Nov 28;25(23):12781. doi: 10.3390/ijms252312781 (PMC11641163; doi:10.3390/ijms252312781)
Supplement: Supplementary file 1 [file ijms-25-12781-s001.zip]

Archive with 1 entries (1 files):
- ijms-3309786-supplementary.pdf
